# Supplementary material for: Influencing Factors of Hexavalent Chromium Speciation Transformation in Soil from a Northern China Chromium Slag Site
Source: Molecules. 2025 Jul 23;30(15):3076. doi: 10.3390/molecules30153076 (PMC12348942; doi:10.3390/molecules30153076)
Supplement: Supplementary file 1 [file molecules-30-03076-s001.zip]

Archive with 1 entries (1 files):
- molecules-3751846-supplementary.pdf
